# Supplementary material for: Sensory Profile of Children and Adolescents with Autism Spectrum Disorder and Tip-Toe Behavior: Results of an Observational Pilot Study
Source: Children (Basel). 2022 Sep 1;9(9):1336. doi: 10.3390/children9091336 (PMC9497722; doi:10.3390/children9091336)
Supplement: Supplementary file 1 [file children-09-01336-s001.zip]

Archive with 1 entries (1 files):
- children-1883947-supplementary.pdf
